# Supplementary material for: SARS-CoV-2 Variants from Long-Term, Persistently Infected Immunocompromised Patients Have Altered Syncytia Formation, Temperature-Dependent Replication, and Serum Neutralizing Antibody Escape
Source: Viruses. 2024 Sep 9;16(9):1436. doi: 10.3390/v16091436 (PMC11437501; doi:10.3390/v16091436)
Supplement: Supplementary file 1 [file viruses-16-01436-s001.zip]

Archive with 3 entries (3 files):
- 240913 CHLA manuscrippt supplementary figures updated.pptx
- 240913 updated supplementary tables 2 and 3.xlsx
- Supplementary Table S1.pdf
