# Supplementary material for: SARS-CoV-2 Variants from Long-Term, Persistently Infected Immunocompromised Patients Have Altered Syncytia Formation, Temperature-Dependent Replication, and Serum Neutralizing Antibody Escape
Source: Viruses. 2024 Sep 9;16(9):1436. doi: 10.3390/v16091436 (PMC11437501; doi:10.3390/v16091436)
Supplement: Supplementary file 1 [file viruses-16-01436-s001.zip › 240913 updated supplementary tables 2 and 3.xlsx]

## Sheet: sequence result tables
Supplementary Table S2: Comparison of mutation frequency for clinical swab samples versus plaque picked isolates for Patient 2 CHLA viruses, based on data from [9] and sequencing of plaque picked stocks.															Supplementary Table S3: Comparison of mutation frequency for clinical swab samples versus plaque picked isolates for Patient 3 CHLA viruses, based on data from [9] and sequencing of plaque picked stocks.
			Patient 2														Patient 3
			Day 0		Day 134		Day 137		Day 144								Day 0		Day 139
	Mutation	Gene	Clinical swab frequency	Plaque picked isolate frequency	Clinical swab frequency	Plaque picked isolate frequency	Clinical swab frequency	Plaque picked isolate frequency	Clinical swab frequency	Plaque picked isolate frequency					Mutation	Gene	Clinical swab frequency	Plaque picked isolate frequency	Clinical swab frequency	Plaque picked isolate frequency
	241: C/T	5' UTR	1	0.895	1	0.915	1	0.8925	1	0.9375					241: C/T	5' UTR	1	0.91	1	0.8925
	498: C/T	ORF1ab	0	0	0	0	0	0	0.47	0					379: C/A	ORF1ab	1	0.965	1	0.95
	1288: C/T	ORF1ab	0	0.361884	0	0	0	0	0	0					1059: C/T	ORF1ab	1	0.975	1	0.975
	2939: C/G	ORF1ab	0	0	0.95	0.970075	0	0	0.48	0.955224					2655: A/C	ORF1ab	0	0	1	0.88
	3037: C/T	ORF1ab	1	0.851464	1	0.8325	1	0.825301	1	0.8475					3037: C/T	ORF1ab	1	0.842288	1	0.888889
	3523: A/G	ORF1ab	0	0	0	0	0.75	0.923077	0	0					3421: A/G	ORF1ab	0	0	1	0.938983
	7315: T/C	ORF1ab	1	0.96	1	0.9325	1	0.9625	0.99	0.9425					4763: C/T	ORF1ab	0	0	1	0.9675
	8290: C/T	ORF1ab	0	0	0	0	0	0	0.57	0					9165: C/T	ORF1ab	0	0	1	0.979975
	9711: C/T	ORF1ab	0	0	0.95	0.9325	0	0	0.44	0.9375					9627: CT/C	ORF1ab	0	0	0	0.230866
	10029: C/T	ORF1ab	0	0	0	0	0.99	0.953576	0	0					11081:TT/T	ORF1ab	0	0	0	0.308271
	11075: TT/T	ORF1ab	0	0	0	0	0	0.203008	0	0					11082: TG/T	ORF1ab	0	0	0	0.531328
	11230: G/T	ORF1ab	0	0	0	0	0	0	0.58	0					11083: G/T	ORF1ab	0	0	0.47	0.448622
	14313: T/C	ORF1ab	0	0	0	0	0.72	0.47125	0.43	0.458073					11270: A/G	ORF1ab	0	0	1	0.944828
	14408: C/T	ORF1ab	1	0.944793	1	0.913534	1	0.944793	0.99	0.942356					11704: C/CT	ORF1ab	0	0	0	0.4725
	16877: C/T	ORF1ab	0	0	0	0	0	0	0.59	0					11990: GA/G	ORF1ab	0	0.225	0	0
	16956: A/G	ORF1ab	0	0.346154	0	0	0	0	0	0					12025: C/T	ORF1ab	1	0.9	1	0.8975
	17259:G/T	ORF1ab	0	0.190476	0	0.288939	0	0.3241	0	0.239726					12196: TA/T	ORF1ab	0	0	0	0.265
	20384: C/T	ORF1ab	0	0	0	0	0.98	0.967459	0	0					14271: A/G	ORF1ab	0	0.7375	0	0
	21627: C/T	Spike	0	0	0	0	0	0	0.6	0					14408: C/T	ORF1ab	0.99	0.931078	1	0.941176
	21846: C/T	Spike	0	0	0	0	0.76	0.9625	0	0					16374: T/C	ORF1ab	0	0	0.99	0.93375
	21981: TTTTGGGTGTTTA/T	Spike	0	0	0	0	0.78	0.920954	0	0					17259: G/T	ORF1ab	0	0.301282	0	0.376437
	21990: TTTA/T	Spike	0	0	0.97	0.89625	0	0	0.44	0.906015					17895: T/C	ORF1ab	0	0	1	0.87067
	22193: AATT/A	Spike	0	0	0	0	0.95	0.935	0	0					18870: T/A	ORF1ab	0	0	1	0.490494
	22264: C/T	Spike	0	0	0	0	0	0	0.58	0					21600: G/T	Spike	0	0	1	0.990502
	23230: CA/C	Spike	0	0	0	0	0	0.257215	0	0					21852: A/T	Spike	0	0	1	0.99
	23403: A/G	Spike	1	0.877863	1	0.9025	1	0.87	1	0.907035					21875: AT/A	Spike	0	0	0	0.2175
	24672: CA/C	Spike	0	0.2525	0	0	0	0	0	0					21980: TTTTTGGGTG/T	Spike	0	0	0.99	0.956195
	24709: T/C	Spike	0	0	0	0	0	0.77	0	0					22131: G/A	Spike	0	0	1	0.93
	25587: CA/C	ORF3a	0	0.221527	0	0.23125	0	0.245	0	0.249061					23010: T/C	Spike	0	0	1	0.963351
	25904: C/T	ORF3a	0	0	0	0	0.76	0.935	0.36	0.9375					23012: G/C	Spike	0	0	1	0.947644
	26029: C/A	ORF3a	0	0	0	0	0	0	0	0.874844					23230: CA/C	Spike	0	0.281931	0	0
	26486: TATA/T	Membrane	0	0	0	0	0	0.93	0	0					23403: A/G	Spike	1	0.8975	1	0.8575
	26511: T/C	Membrane	0	0	0	0	0.98	0.9425	0	0					25563: G/T	ORF3a	1	0.928661	1	0.9375
	26561:TA/T	Membrane	0	0	0	0	0	0.335	0	0					25587: CA/C	ORF3a	0	0.24781	0	0.21
	27112: G/C	Membrane	0	0	0	0	0.53	0.875	0.29	0.9175					26157: TGTT/T	ORF3a	0	0.685	0	0
	27707: C/T	ORF7a	0	0	0.98	0.9625	1	0.9425	0.98	0.9425					26160: TA/T	ORF3a	0	0.79	0	0
	28321: G/A	Nuceocapsid	0	0	0	0	0.77	0.90375	0.96	0.94375					26333: C/T	Envelope	0	0	1	0.955
	28708: C/T	Nuceocapsid	0	0.39599	0	0	0	0	0	0					26386: A/G	Envelope	0	0	1	0.98125
	29700: A/T	3' UTR	0	0	0	0	0.85	0.93	0	0					26393: G/T	Envelope	0	0	0.96	0.95
															26895: C/T	Membrane	0	0	1	0.920854
															27393: C/T	ORF6-7a	0	0	1	0.9675
															27925: C/T	ORF8	0	0	1	0.958647
															28255: T/C	ORF9	0.83	0.85875	0.86	0.93625
															28887: C/T	Nucleocapsid	0.96	0.9525	1	0.9325
